# Supplementary material for: Intrinsically Microporous Polyimides Derived from 2,2′-Dibromo-4,4′,5,5′-bipohenyltetracarboxylic Dianhydride for Gas Separation Membranes
Source: Polymers (Basel). 2024 Apr 25;16(9):1198. doi: 10.3390/polym16091198 (PMC11085140; doi:10.3390/polym16091198)
Supplement: Supplementary file 1 [file polymers-16-01198-s001.zip]

Archive with 1 entries (1 files):
- polymers-2952427-supplementary.pdf
